# Supplementary material for: Differences in external loads of different pitch types in Chinese male college baseball players
Source: Front Sports Act Living. 2025 Nov 27;7:1724517. doi: 10.3389/fspor.2025.1724517 (PMC12695764; doi:10.3389/fspor.2025.1724517)
Supplement: Supplementary file 1 [file Table1.xlsx]

## Sheet: Data
No.	Quality	Quality	Ball speed	Type	Time	Pitch Type	Max PL	Max Rot	Up Load %	Side Load %	Fwd Load %	Band
1	坏	Bad	124	Fastball	14:39:05	WindUp	4.64	2.73	36	31	33	3		坏
2	好	Good	119	Fastball	14:39:24	WindUp	4.24	2.76	34	35	32	3		坏
3	坏	Bad	121	Fastball	14:39:39	WindUp	4.16	2.65	37	33	30	3		坏
4	好	Good	129	Fastball	14:39:54	Stretch	4.55	2.64	35	35	30	3		坏
5	坏	Bad	127	Fastball	14:40:07	Stretch	4.18	2.77	38	34	28	3		坏
6	好	Good	126	Fastball	14:40:23	WindUp	4.46	2.66	36	32	32	3		坏
7	好	Good	127	Fastball	14:40:38	WindUp	3.89	2.63	33	34	33	2		坏
8	好	Good	129	Fastball	14:40:53	WindUp	4.34	2.65	37	34	30	3		坏
9	坏	Bad	124	Fastball	14:41:08	WindUp	4.21	2.63	38	33	30	3		坏
10	好	Good	128	Fastball	14:41:23	WindUp	4.28	2.62	38	32	30	3		坏
11	坏	Bad	121	Fastball	14:41:38	WindUp	4.04	2.63	33	39	28	3		坏
12	坏	Bad	123	Fastball	14:41:53	WindUp	4.15	2.62	36	32	31	3		坏
13	好	Good	124	Fastball	14:42:08	WindUp	4.47	2.63	36	32	32	3		坏
14	坏	Bad	126	Fastball	14:42:23	WindUp	3.81	2.6	33	36	30	2		坏
15	好	Good	127	Fastball	14:42:38	WindUp	4.09	2.62	36	33	31	3		坏
16	好	Good	122	Fastball	14:42:52	WindUp	4.08	2.51	36	32	32	3		坏
17	坏	Bad	123	Fastball	14:43:07	WindUp	3.76	2.69	33	35	32	2		坏
18	坏	Bad	126	Fastball	14:43:23	WindUp	3.75	2.69	33	34	33	2		坏
19	坏	Bad	124	Fastball	14:43:37	WindUp	3.77	2.5	38	35	27	2		坏
20	坏	Bad	126	Fastball	14:43:52	WindUp	3.59	2.63	32	41	28	2		坏
21	坏	Bad	129	Fastball	14:48:20	WindUp	4.25	2.03	36	45	18	3		坏
22	坏	Bad	124	Fastball	14:48:41	WindUp	4.24	2.11	34	45	20	3		坏
23	坏	Bad	126	Fastball	14:49:03	WindUp	4.44	2.02	32	48	20	3		坏
24	坏	Bad	126	Fastball	14:49:20	WindUp	4.67	2.04	32	46	22	3		坏
25	好	Good	126	Fastball	14:49:39	WindUp	4.43	2.03	34	43	23	3		坏
26	坏	Bad	126	Fastball	14:49:53	WindUp	4.06	2.03	34	46	21	3		坏
27	好	Good	127	Fastball	14:50:11	WindUp	4.53	2.08	33	44	23	3		坏
28	坏	Bad	126	Fastball	14:50:25	WindUp	4.82	2.06	32	43	25	3		坏
29	好	Good	124	Fastball	14:50:40	WindUp	4.3	2.03	31	46	22	3		坏
30	好	Good	124	Fastball	14:50:56	WindUp	4.59	2.08	30	48	22	3		坏
31	好	Good	124	Fastball	14:51:09	WindUp	4.74	2	31	48	21	3		坏
32	坏	Bad	124	Fastball	14:51:24	WindUp	4.86	2.06	32	45	24	3		坏
33	好	Good	124	Fastball	14:51:39	WindUp	4.64	2.01	30	48	22	3		坏
34	好	Good	129	Fastball	14:51:55	WindUp	4.26	2.08	30	48	21	3		坏
35	坏	Bad	129	Fastball	14:52:14	WindUp	4.46	2.02	33	48	20	3		坏
36	好	Good	124	Fastball	14:52:29	WindUp	4.55	1.99	34	48	18	3		坏
37	坏	Bad	126	Fastball	14:52:42	WindUp	4.56	2.09	36	45	18	3		坏
38	好	Good	127	Fastball	14:52:58	WindUp	4.66	2.01	33	46	21	3		坏
39	好	Good	124	Fastball	14:53:12	WindUp	4.41	2.04	33	46	21	3		坏
40	好	Good	124	Fastball	14:53:27	WindUp	4.7	2.08	32	45	23	3		坏
41	好	Good	121	Fastball	14:55:55	WindUp	4.82	2.06	29	44	27	3		坏
42	坏	Bad	124	Fastball	14:56:14	Stretch	4.6	1.98	31	47	22	3		坏
43	坏	Bad	124	Fastball	14:56:30	WindUp	5.91	2.07	30	43	28	3		坏
44	好	Good	121	Fastball	14:56:48	Stretch	4.48	1.98	31	41	28	3		坏
45	坏	Bad	121	Fastball	14:57:01	Stretch	5.07	2.04	29	44	26	3		坏
46	好	Good	122	Fastball	14:57:16	Stretch	4.84	1.96	29	43	28	3		坏
47	坏	Bad	121	Fastball	14:57:30	WindUp	5.02	1.93	27	42	32	3		坏
48	好	Good	122	Fastball	14:57:45	Stretch	5.11	2.07	29	44	27	3		坏
49	好	Good	122	Fastball	14:58:00	Stretch	5.26	1.99	27	47	26	3		坏
50	坏	Bad	121	Fastball	14:58:15	WindUp	5	1.95	28	44	28	3		坏
51	坏	Bad	121	Fastball	14:58:30	Stretch	5.04	1.85	27	43	31	3		坏
52	坏	Bad	119	Fastball	14:58:46	Stretch	4.9	1.92	32	39	29	3		坏
53	好	Good	121	Fastball	14:58:59	WindUp	5.57	1.86	28	45	27	3		坏
54	坏	Bad	117	Fastball	14:59:14	Stretch	4.68	1.91	29	45	26	3		坏
55	好	Good	119	Fastball	14:59:30	WindUp	5.03	1.9	25	44	30	3		坏
56	好	Good	119	Fastball	14:59:44	Stretch	4.89	1.9	33	41	26	3		坏
57	坏	Bad	117	Fastball	14:59:59	Stretch	4.84	1.96	27	43	30	3		坏
58	坏	Bad	122	Fastball	15:00:14	WindUp	4.59	1.94	26	46	28	3		坏
59	好	Good	121	Fastball	15:00:31	Stretch	4.98	1.95	25	44	32	3		坏
60	坏	Bad	117	Fastball	15:00:44	Stretch	4.94	1.83	30	40	30	3		坏
61	坏	Bad	116	Fastball	15:03:06	WindUp	3.28	2.16	40	32	28	2		坏
62	好	Good	114	Fastball	15:03:24	Stretch	3.32	2.13	38	35	27	2		坏
63	坏	Bad	116	Fastball	15:03:39	Stretch	3.25	2.11	43	29	27	2		坏
64	坏	Bad	116	Fastball	15:03:54	WindUp	3.52	2.13	35	33	32	2		坏
65	坏	Bad	113	Fastball	15:04:10	WindUp	3.41	2.07	38	33	29	2		坏
66	坏	Bad	117	Fastball	15:04:25	Stretch	3.5	2.09	38	32	30	2		坏
67	好	Good	116	Fastball	15:04:40	WindUp	3.28	2.09	37	35	29	2		坏
68	坏	Bad	117	Fastball	15:04:54	Stretch	3.08	2.05	38	32	30	2		坏
69	坏	Bad	116	Fastball	15:05:10	Stretch	3.56	2.05	35	31	34	2		坏
70	好	Good	116	Fastball	15:05:25	WindUp	3.22	2.04	36	33	31	2		坏
71	好	Good	116	Fastball	15:05:40	WindUp	3.35	2.03	36	33	31	2		坏
72	好	Good	113	Fastball	15:05:55	Stretch	3.23	2.06	36	33	31	2		坏
73	坏	Bad	113	Fastball	15:06:10	Stretch	3.51	2.03	40	31	29	2		坏
74	好	Good	114	Fastball	15:06:25	WindUp	3.26	2.05	39	32	29	2		坏
75	好	Good	114	Fastball	15:06:40	WindUp	3.3	2.09	38	30	32	2		坏
76	好	Good	114	Fastball	15:06:56	WindUp	3.52	2.07	40	30	30	2		坏
77	坏	Bad	116	Fastball	15:07:10	WindUp	3.2	2.09	40	33	26	2		坏
78	好	Good	114	Fastball	15:07:25	WindUp	3.18	2.02	40	35	25	2		坏
79	好	Good	114	Fastball	15:07:40	WindUp	3.25	2.08	37	32	31	2		坏
80	好	Good	116	Fastball	15:07:55	Stretch	3.4	2.06	37	32	31	2		坏
81	好	Good	102	Slider	15:11:08	WindUp	3.71	2.39	33	43	24	2		坏
82	坏	Bad	103	Slider	15:11:25	WindUp	4.78	2.51	32	33	35	3		坏
83	好	Good	101	Slider	15:11:41	WindUp	4.25	2.38	29	33	39	3		坏
84	坏	Bad	105	Slider	15:11:57	WindUp	3.83	2.48	31	35	35	2		坏
85	坏	Bad	100	Slider	15:12:12	WindUp	4.53	2.43	29	35	36	3		坏
86	坏	Bad	101	Slider	15:12:27	WindUp	3.86	2.37	33	33	34	2		坏
87	好	Good	100	Slider	15:12:43	WindUp	3.49	2.35	32	40	28	2		坏
88	坏	Bad	97	Slider	15:12:56	WindUp	3.94	2.36	24	44	32	2		坏
89	好	Good	98	Slider	15:13:09	WindUp	3.93	2.44	37	35	28	2		坏
90	坏	Bad	103	Slider	15:13:25	WindUp	3.55	2.46	34	41	25	2		坏
91	好	Good	98	Slider	15:13:42	WindUp	3.73	2.34	28	43	28	2		坏
92	好	Good	98	Slider	15:13:57	WindUp	3.43	2.44	31	38	31	2		坏
93	坏	Bad	97	Slider	15:14:09	WindUp	3.26	2.36	31	38	31	2		坏
94	坏	Bad	95	Slider	15:14:26	WindUp	3.14	2.32	33	44	24	2		坏
95	坏	Bad	97	Slider	15:14:39	WindUp	3.79	2.24	35	33	32	2		坏
96	坏	Bad	103	Slider	15:14:59	WindUp	2.93	2.23	31	48	21	2		坏
97	坏	Bad	97	Slider	15:15:12	WindUp	3.65	2.33	27	41	31	2		坏
98	好	Good	98	Slider	15:15:27	WindUp	3.65	2.37	28	43	29	2		坏
99	坏	Bad	97	Slider	15:15:38	WindUp	2.92	2.45	33	42	25	2		坏
100	坏	Bad	101	Slider	15:15:54	WindUp	2.97	2.43	30	51	19	2		坏
101	坏	Bad	111	Slider	15:18:57	WindUp	4.52	2.04	35	44	21	3		坏
102	好	Good	109	Slider	15:19:16	WindUp	4.39	2.07	31	49	20	3		坏
103	好	Good	111	Slider	15:19:29	WindUp	4.85	2.03	39	40	20	3		坏
104	坏	Bad	108	Slider	15:19:44	WindUp	4.49	1.98	35	46	19	3		坏
105	坏	Bad	109	Slider	15:20:09	WindUp	4.89	2.02	37	42	21	3		坏
106	好	Good	109	Slider	15:20:26	WindUp	5.01	2.06	35	40	25	3		坏
107	好	Good	109	Slider	15:20:40	WindUp	4.99	2.03	39	41	20	3		坏
108	好	Good	108	Slider	15:20:53	WindUp	4.93	2.01	37	41	22	3		坏
109	好	Good	111	Slider	15:21:08	WindUp	4.76	1.99	38	43	19	3		坏
110	坏	Bad	108	Slider	15:21:25	WindUp	4.91	1.97	37	41	22	3		坏
111	坏	Bad	108	Slider	15:21:44	WindUp	4.86	2.04	31	45	24	3		坏
112	坏	Bad	108	Slider	15:22:02	WindUp	4.56	2.01	35	45	21	3		坏
113	坏	Bad	108	Slider	15:22:16	WindUp	4.62	1.99	35	44	21	3		坏
114	坏	Bad	108	Slider	15:22:41	WindUp	4.31	2.01	32	46	22	3		坏
115	好	Good	106	Slider	15:22:56	WindUp	4.49	2.04	28	51	21	3		坏
116	坏	Bad	109	Slider	15:23:11	WindUp	4.69	1.97	31	45	24	3		坏
117	好	Good	113	Slider	15:23:27	WindUp	4.73	2.1	36	44	20	3		坏
118	坏	Bad	109	Slider	15:23:42	WindUp	4.64	2.08	34	44	22	3		坏
119	坏	Bad	109	Slider	15:23:58	WindUp	4.62	2.08	34	45	21	3		坏
120	好	Good	114	Slider	15:24:16	WindUp	4.84	2.1	32	46	23	3		坏
121	坏	Bad	100	Slider	15:26:24	WindUp	3.7	1.94	34	44	22	2		坏
122	好	Good	98	Slider	15:26:41	WindUp	3.57	1.94	32	40	28	2		坏
123	好	Good	100	Slider	15:26:56	WindUp	3.58	1.94	32	40	28	2		坏
124	坏	Bad	100	Slider	15:27:14	Stretch	3.57	1.89	35	40	26	2		坏
125	坏	Bad	100	Slider	15:27:28	Stretch	3.61	1.9	31	36	33	2		坏
126	好	Good	100	Slider	15:27:41	Stretch	3.86	1.98	30	39	31	2		坏
127	好	Good	103	Slider	15:28:00	WindUp	3.64	1.94	29	39	31	2		坏
128	坏	Bad	103	Slider	15:28:12	WindUp	3.94	1.93	33	41	26	2		坏
129	坏	Bad	100	Slider	15:28:28	Stretch	3.85	1.89	32	42	26	2		坏
130	好	Good	101	Slider	15:28:41	Stretch	3.44	1.9	30	40	31	2		坏
131	好	Good	100	Slider	15:28:55	Stretch	3.8	1.88	31	33	36	2		坏
132	好	Good	100	Slider	15:29:11	WindUp	3.63	1.93	35	40	25	2		坏
133	坏	Bad	100	Slider	15:29:25	WindUp	3.7	1.97	32	41	27	2		坏
134	好	Good	101	Slider	15:29:39	Stretch	3.27	1.97	31	35	33	2		坏
135	坏	Bad	98	Slider	15:29:54	WindUp	3.22	1.94	32	38	30	2		坏
136	好	Good	100	Slider	15:30:09	WindUp	3.59	1.95	36	39	25	2		坏
137	好	Good	101	Slider	15:30:25	Stretch	3.69	1.96	35	44	21	2		坏
138	坏	Bad	95	Slider	15:30:40	WindUp	3.36	1.92	29	42	29	2		坏
139	坏	Bad	100	Slider	15:30:55	WindUp	3.65	1.93	32	41	27	2		坏
140	坏	Bad	100	Slider	15:31:12	Stretch	3.5	1.89	35	39	26	2		坏
141	好	Good	89	Slider	15:33:06	WindUp	2.9	2.08	38	33	29	2		坏
142	坏	Bad	90	Slider	15:33:24	WindUp	3.1	2.08	39	35	25	2		坏
143	好	Good	93	Slider	15:33:39	Stretch	3.22	2.06	37	35	28	2		坏
144	好	Good	90	Slider	15:33:55	WindUp	3.09	2.12	37	34	28	2		坏
145	坏	Bad	92	Slider	15:34:08	WindUp	3.35	2.07	39	34	27	2		坏
146	好	Good	89	Slider	15:34:24	Stretch	3.25	2.14	39	34	26	2		坏
147	好	Good	93	Slider	15:34:39	WindUp	3.21	2.12	38	35	27	2		坏
148	坏	Bad	89	Slider	15:34:53	Stretch	3.4	2.02	39	37	24	2		坏
149	好	Good	89	Slider	15:35:09	WindUp	2.97	1.95	37	37	26	2		坏
150	坏	Bad	90	Slider	15:35:25	Stretch	3.38	2.04	35	40	25	2		坏
151	坏	Bad	95	Slider	15:35:40	WindUp	3.02	2.07	39	37	24	2		坏
152	好	Good	95	Slider	15:35:55	WindUp	2.95	2.03	35	38	27	2		坏
153	好	Good	95	Slider	15:36:09	Stretch	3.35	2.09	37	39	24	2		坏
154	好	Good	93	Slider	15:36:24	Stretch	3.52	2.06	33	42	26	2		坏
155	好	Good	93	Slider	15:36:39	Stretch	2.9	2.06	36	37	26	2		坏
156	坏	Bad	95	Slider	15:36:54	Stretch	3.09	2.1	37	36	27	2		坏
157	坏	Bad	90	Slider	15:37:09	WindUp	2.94	2.08	36	33	31	2		坏
158	坏	Bad	90	Slider	15:37:24	Stretch	3.15	2.04	39	37	24	2		坏
159	坏	Bad	90	Slider	15:37:38	Stretch	3.17	2.04	34	39	27	2		坏
160	坏	Bad	89	Slider	15:37:55	WindUp	3.03	2.08	36	38	27	2		坏
161	坏	Bad	113	Changeup	10:23:12	WindUp	3.86	2.32	24	42	33	2		坏
162	好	Good	111	Changeup	10:23:26	WindUp	3.51	2.4	28	41	31	2		坏
163	坏	Bad	106	Changeup	10:23:43	WindUp	3.31	2.37	29	41	30	2		坏
164	好	Good	109	Changeup	10:23:57	WindUp	3.59	2.3	34	39	27	2		坏
165	坏	Bad	106	Changeup	10:24:11	WindUp	3.36	2.33	32	40	29	2		坏
166	坏	Bad	108	Changeup	10:24:26	WindUp	3.2	2.34	36	38	26	2		坏
167	好	Good	109	Changeup	10:24:39	WindUp	3.37	2.32	34	41	25	2		坏
168	坏	Bad	109	Changeup	10:24:55	WindUp	3.4	2.19	33	41	26	2		坏
169	坏	Bad	108	Changeup	10:25:11	WindUp	3.25	2.32	30	39	31	2		坏
170	坏	Bad	109	Changeup	10:25:27	WindUp	3.43	2.31	33	36	31	2		坏
171	好	Good	109	Changeup	10:25:45	WindUp	4.04	2.26	32	38	29	3		坏
172	坏	Bad	111	Changeup	10:26:00	WindUp	3.35	2.34	36	35	29	2		坏
173	坏	Bad	109	Changeup	10:26:15	WindUp	3.42	2.31	33	39	28	2		坏
174	好	Good	111	Changeup	10:26:33	WindUp	4.06	2.36	32	38	30	3		坏
175	好	Good	113	Changeup	10:26:47	WindUp	3.69	2.21	32	39	29	2		坏
176	好	Good	114	Changeup	10:27:01	WindUp	3.86	2.25	33	38	29	2		坏
177	好	Good	109	Changeup	10:27:16	WindUp	3.73	2.25	36	35	28	2		坏
178	坏	Bad	108	Changeup	10:27:30	WindUp	3.73	2.26	28	40	31	2		坏
179	好	Good	109	Changeup	10:27:44	WindUp	3.73	2.41	29	41	30	2		坏
180	好	Good	105	Changeup	10:28:02	WindUp	4.17	2.27	34	39	27	3		坏
181	坏	Bad	113	Changeup	10:47:07	WindUp	4.42	1.84	34	40	26	3		坏
182	坏	Bad	113	Changeup	10:47:23	WindUp	4.44	1.72	37	37	27	3		坏
183	坏	Bad	116	Changeup	10:47:39	WindUp	4.76	1.71	34	42	24	3		坏
184	坏	Bad	116	Changeup	10:47:59	WindUp	4.62	1.8	34	39	27	3		坏
185	坏	Bad	116	Changeup	10:48:12	WindUp	4.35	1.77	34	41	24	3		坏
186	坏	Bad	114	Changeup	10:48:27	WindUp	4.89	1.84	33	43	24	3		坏
187	坏	Bad	116	Changeup	10:48:43	WindUp	4.82	1.8	33	44	23	3		坏
188	坏	Bad	117	Changeup	10:49:01	WindUp	4.71	1.82	32	43	26	3		坏
189	坏	Bad	117	Changeup	10:49:17	WindUp	5.01	1.81	33	42	24	3		坏
190	好	Good	116	Changeup	10:49:35	WindUp	5.16	1.89	33	43	24	3		坏
191	坏	Bad	116	Changeup	10:49:50	WindUp	4.63	1.81	36	43	21	3		坏
192	好	Good	114	Changeup	10:50:10	WindUp	4.62	1.82	33	43	24	3		坏
193	坏	Bad	113	Changeup	10:50:25	WindUp	4.88	1.8	36	39	25	3		坏
194	好	Good	114	Changeup	10:50:43	WindUp	4.63	1.71	34	43	23	3		坏
195	坏	Bad	114	Changeup	10:50:59	WindUp	4.69	1.8	36	42	22	3		坏
196	坏	Bad	116	Changeup	10:51:16	WindUp	4.49	1.77	34	45	21	3		坏
197	坏	Bad	116	Changeup	10:51:34	WindUp	4.45	1.8	33	43	23	3		坏
198	坏	Bad	113	Changeup	10:51:54	WindUp	4.37	1.79	34	48	19	3		坏
199	坏	Bad	114	Changeup	10:52:08	WindUp	4.19	1.77	33	43	24	3		坏
200	坏	Bad	108	Changeup	10:52:21	WindUp	4.69	1.72	38	39	23	3		坏
201	好	Good	113	Changeup	10:31:00	Stretch	4.56	2.05	34	34	32	3		坏
202	坏	Bad	113	Changeup	10:31:15	Stretch	5.28	2.1	33	33	34	3		坏
203	好	Good	114	Changeup	10:31:32	Stretch	4.86	2.06	32	36	32	3		坏
204	坏	Bad	114	Changeup	10:31:45	WindUp	4.46	2.07	30	39	31	3		坏
205	坏	Bad	113	Changeup	10:32:00	Stretch	5.11	2.07	33	37	29	3		坏
206	坏	Bad	113	Changeup	10:32:18	Stretch	4.62	2.01	33	35	32	3		坏
207	好	Good	116	Changeup	10:32:32	Stretch	4.56	2.01	34	36	30	3		坏
208	坏	Bad	114	Changeup	10:32:46	Stretch	4.55	2.05	31	40	29	3		坏
209	坏	Bad	116	Changeup	10:33:01	Stretch	5.34	1.96	31	36	33	3		坏
210	好	Good	117	Changeup	10:33:16	Stretch	5.16	1.97	34	35	31	3		坏
211	好	Good	117	Changeup	10:33:30	Stretch	5	2.06	33	33	33	3		坏
212	好	Good	116	Changeup	10:33:46	WindUp	5.1	1.94	33	36	31	3		坏
213	坏	Bad	114	Changeup	10:34:01	Stretch	5.03	1.94	33	36	31	3		坏
214	坏	Bad	114	Changeup	10:34:16	WindUp	4.48	1.98	32	38	30	3		坏
215	坏	Bad	113	Changeup	10:34:32	WindUp	4.71	2.02	33	37	31	3		坏
216	坏	Bad	116	Changeup	10:34:47	WindUp	4.76	2	34	33	33	3		坏
217	好	Good	111	Changeup	10:35:01	Stretch	4.65	1.97	35	36	29	3		坏
218	坏	Bad	114	Changeup	10:35:16	Stretch	4.51	1.96	35	39	26	3		坏
219	好	Good	114	Changeup	10:35:31	WindUp	5.12	1.98	32	34	33	3		坏
220	坏	Bad	117	Changeup	10:35:46	WindUp	4.73	2.01	34	38	29	3		坏
221	坏	Bad	113	Changeup	10:37:41	Stretch	4.75	2.34	29	43	28	3		坏
222	坏	Bad	114	Changeup	10:37:56	Stretch	5.74	2.3	27	45	28	3		坏
223	坏	Bad	114	Changeup	10:38:11	Stretch	4.84	2.36	31	41	28	3		坏
224	好	Good	114	Changeup	10:38:28	Stretch	5.1	2.39	31	40	30	3		坏
225	好	Good	114	Changeup	10:38:42	Stretch	4.75	2.39	31	40	29	3		坏
226	坏	Bad	114	Changeup	10:38:57	Stretch	4.76	2.37	32	40	28	3		坏
227	坏	Bad	114	Changeup	10:39:11	Stretch	5.1	2.34	28	48	24	3		坏
228	坏	Bad	116	Changeup	10:39:27	Stretch	5.76	2.42	28	40	31	3		坏
229	坏	Bad	116	Changeup	10:39:41	Stretch	5.34	2.37	31	42	28	3		坏
230	好	Good	113	Changeup	10:39:59	Stretch	4.95	2.31	30	42	29	3		坏
231	坏	Bad	113	Changeup	10:40:12	Stretch	5.07	2.34	32	36	33	3		坏
232	坏	Bad	114	Changeup	10:40:26	Stretch	4.56	2.35	30	39	31	3		坏
233	坏	Bad	114	Changeup	10:40:42	Stretch	5.55	2.33	29	43	28	3		坏
234	好	Good	113	Changeup	10:40:58	Stretch	5.53	2.34	25	41	34	3		坏
235	坏	Bad	114	Changeup	10:41:12	Stretch	4.7	2.33	31	42	27	3		坏
236	坏	Bad	116	Changeup	10:41:28	Stretch	5.49	2.32	27	39	34	3		坏
237	坏	Bad	114	Changeup	10:41:41	Stretch	5.4	2.33	30	42	28	3		坏
238	坏	Bad	114	Changeup	10:41:55	Stretch	4.92	2.24	28	44	29	3		坏
239	坏	Bad	114	Changeup	10:42:09	Stretch	5.43	2.34	26	43	31	3		坏
240	好	Good	116	Changeup	10:42:26	Stretch	5.41	2.32	29	43	28	3		坏
241	坏	Bad	90	Curveball	10:55:34	WindUp	3.73	2.25	30	38	32	2		坏
242	坏	Bad	92	Curveball	10:55:50	WindUp	4.07	2.3	28	37	34	3		坏
243	坏	Bad	97	Curveball	10:56:11	WindUp	3.89	2.23	27	44	29	2		坏
244	坏	Bad	93	Curveball	10:56:23	WindUp	4.07	2.18	30	39	31	3		坏
245	好	Good	93	Curveball	10:56:37	WindUp	3.68	2.18	30	41	29	2		坏
246	坏	Bad	93	Curveball	10:56:53	WindUp	3.73	2.18	26	42	32	2		坏
247	好	Good	98	Curveball	10:57:06	WindUp	3.62	2.4	32	40	28	2		坏
248	坏	Bad	90	Curveball	10:57:20	WindUp	3.5	2.11	30	43	27	2		坏
249	好	Good	97	Curveball	10:57:34	WindUp	3.55	2.34	30	39	31	2		坏
250	坏	Bad	92	Curveball	10:57:50	WindUp	3.95	2.28	30	40	30	2		坏
251	好	Good	90	Curveball	10:58:07	WindUp	3.4	2.19	29	43	28	2		坏
252	坏	Bad	98	Curveball	10:58:21	WindUp	3.88	2.23	35	34	31	2		坏
253	坏	Bad	89	Curveball	10:58:38	WindUp	2.94	2.14	29	43	28	2		坏
254	坏	Bad	85	Curveball	10:58:51	WindUp	4.29	2.17	28	44	29	3		坏
255	好	Good	92	Curveball	10:59:10	WindUp	3.88	2.06	25	45	30	2		坏
256	坏	Bad	92	Curveball	10:59:22	WindUp	3.38	2.28	28	44	28	2		坏
257	坏	Bad	92	Curveball	10:59:37	WindUp	3.51	2.2	27	41	32	2		坏
258	坏	Bad	95	Curveball	10:59:53	WindUp	4.3	2.33	24	41	36	3		坏
259	坏	Bad	95	Curveball	11:00:11	WindUp	3.55	2.31	26	42	32	2		坏
260	好	Good	100	Curveball	11:00:27	WindUp	3.51	2.29	27	47	26	2		坏
261	坏	Bad	101	Curveball	11:17:32	WindUp	4.75	1.72	33	42	25	3		坏
262	好	Good	103	Curveball	11:17:46	WindUp	4.45	1.77	35	44	21	3		坏
263	坏	Bad	100	Curveball	11:18:01	WindUp	4.66	1.72	36	44	21	3		坏
264	好	Good	95	Curveball	11:18:16	WindUp	4.83	1.71	35	41	25	3		坏
265	坏	Bad	103	Curveball	11:18:30	WindUp	4.67	1.87	35	45	20	3		坏
266	坏	Bad	101	Curveball	11:18:45	WindUp	4.26	1.8	37	47	16	3		坏
267	坏	Bad	105	Curveball	11:19:03	WindUp	4.75	1.8	40	40	21	3		坏
268	好	Good	100	Curveball	11:19:17	WindUp	4.93	1.82	38	37	25	3		坏
269	好	Good	100	Curveball	11:19:30	WindUp	4.65	1.75	36	43	21	3		坏
270	坏	Bad	101	Curveball	11:19:46	WindUp	4.75	1.81	40	39	21	3		坏
271	好	Good	101	Curveball	11:20:07	WindUp	4.84	1.79	35	40	25	3		坏
272	坏	Bad	101	Curveball	11:20:19	WindUp	4.7	1.81	39	40	22	3		坏
273	坏	Bad	103	Curveball	11:20:34	WindUp	4.71	1.75	36	43	21	3		坏
274	坏	Bad	106	Curveball	11:20:47	WindUp	4.66	1.73	34	45	21	3		坏
275	坏	Bad	100	Curveball	11:21:01	WindUp	4.86	1.92	40	35	25	3		坏
276	坏	Bad	105	Curveball	11:21:15	WindUp	5.03	1.7	34	41	25	3		坏
277	好	Good	101	Curveball	11:21:30	WindUp	4.89	1.75	38	35	27	3		坏
278	好	Good	101	Curveball	11:21:45	WindUp	5.03	1.84	41	35	24	3		坏
279	好	Good	106	Curveball	11:22:00	WindUp	4.69	1.75	37	40	23	3		坏
280	好	Good	105	Curveball	11:22:15	WindUp	5.07	1.74	38	37	25	3		坏
281	坏	Bad	98	Curveball	11:04:13	WindUp	4.33	1.95	35	35	30	3		坏
282	坏	Bad	97	Curveball	11:04:28	Stretch	4.22	1.92	32	39	29	3		坏
283	坏	Bad	97	Curveball	11:04:42	Stretch	4.47	1.91	31	38	31	3		坏
284	坏	Bad	84	Curveball	11:04:57	Stretch	4.48	1.9	31	41	29	3		坏
285	坏	Bad	97	Curveball	11:05:14	WindUp	3.92	1.87	32	37	30	2		坏
286	好	Good	98	Curveball	11:05:28	Stretch	4.13	1.89	33	39	28	3		坏
287	坏	Bad	100	Curveball	11:05:42	WindUp	4.17	1.89	32	38	30	3		坏
288	坏	Bad	98	Curveball	11:05:57	WindUp	3.76	1.9	32	38	30	2		坏
289	坏	Bad	103	Curveball	11:06:13	WindUp	4.82	1.92	31	37	32	3		坏
290	坏	Bad	98	Curveball	11:06:30	WindUp	4.39	1.86	30	45	26	3		坏
291	坏	Bad	103	Curveball	11:06:43	WindUp	4.63	1.96	33	37	30	3		坏
292	好	Good	98	Curveball	11:06:57	WindUp	3.99	1.91	36	42	22	2		坏
293	坏	Bad	101	Curveball	11:07:11	WindUp	4.08	1.81	33	38	29	3		坏
294	坏	Bad	100	Curveball	11:07:29	WindUp	4.58	1.86	34	35	31	3		坏
295	好	Good	100	Curveball	11:07:46	WindUp	4.92	1.92	27	41	31	3		坏
296	坏	Bad	98	Curveball	11:07:59	WindUp	4.49	1.93	34	32	33	3		坏
297	好	Good	103	Curveball	11:08:12	WindUp	4.16	1.89	32	38	30	3		坏
298	坏	Bad	101	Curveball	11:08:26	WindUp	4.09	1.82	29	44	27	3		坏
299	坏	Bad	101	Curveball	11:08:41	WindUp	4.37	1.84	35	36	29	3		坏
300	坏	Bad	101	Curveball	11:08:57	WindUp	4	1.86	30	42	29	3		坏
301	坏	Bad	98	Curveball	11:11:16	Stretch	4.57	2.26	32	44	23	3		坏
302	坏	Bad	97	Curveball	11:11:30	Stretch	4.15	2.24	32	44	25	3		坏
303	坏	Bad	100	Curveball	11:11:46	Stretch	4.66	2.24	30	44	27	3		坏
304	好	Good	100	Curveball	11:12:00	Stretch	4.13	2.27	34	41	25	3		坏
305	坏	Bad	100	Curveball	11:12:13	Stretch	4.01	2.26	34	44	23	3		坏
306	坏	Bad	100	Curveball	11:12:29	Stretch	4.07	2.24	32	44	24	3		坏
307	坏	Bad	100	Curveball	11:12:44	Stretch	4.08	2.28	30	48	22	3		坏
308	坏	Bad	100	Curveball	11:12:59	Stretch	4.22	2.26	32	44	24	3		坏
309	坏	Bad	98	Curveball	11:13:16	Stretch	5.07	2.25	26	43	31	3		坏
310	坏	Bad	101	Curveball	11:13:30	Stretch	4.48	2.32	31	43	26	3		坏
311	好	Good	100	Curveball	11:13:46	Stretch	4.2	2.32	34	42	24	3		坏
312	好	Good	100	Curveball	11:14:00	Stretch	4.31	2.3	29	48	22	3		坏
313	坏	Bad	100	Curveball	11:14:13	Stretch	4.1	2.28	34	38	28	3		坏
314	坏	Bad	100	Curveball	11:14:29	Stretch	4.29	2.28	34	38	27	3		坏
315	坏	Bad	103	Curveball	11:14:50	Stretch	4.78	2.26	31	41	29	3		坏
316	坏	Bad	105	Curveball	11:15:02	Stretch	4.11	2.3	33	40	27	3		坏
317	坏	Bad	100	Curveball	11:15:15	Stretch	4.41	2.3	32	38	29	3		坏
318	坏	Bad	101	Curveball	11:15:30	Stretch	4.72	2.26	28	44	28	3		坏
319	坏	Bad	103	Curveball	11:15:45	Stretch	4.55	2.3	32	40	28	3		坏
320	坏	Bad	105	Curveball	11:16:00	Stretch	4.55	2.24	29	44	27	3		坏
